# Supplementary material for: A view of the genetic and proteomic profile of extracellular matrix molecules in aging and stroke
Source: Front Cell Neurosci. 2023 Nov 30;17:1296455. doi: 10.3389/fncel.2023.1296455 (PMC10723838; doi:10.3389/fncel.2023.1296455)
Supplement: Supplementary file 7 [file Data_Sheet_1.XLSX]

## Sheet: protein.expression.imputed.new(
	Ighv1.31	Igha	Ptprf	Sh3pxd2b	Mdn1	Ankrd63	Itih4	Grik3	Phactr2	Thoc2	Otud7b	Pdzd8	Ankrd29	Tmppe	Bin2	Fga	Golgb1	Gm20425	Tns1	Irf2bp2	Trip11	Nolc1	Ube4a	Ighg2c	Zc3h7b	Fryl	Evi5l	Usp35	S1pr1	Endog	Kng1	Akap1	Ampd3	Aip	Ptgds	Casq2	Map3k5	Grcc10	Gosr2	Cpsf2	Efnb3	Folh1	Prrt1	Bmpr2	Myadm	Serpini1	Pnn	Gamt	Hmgb3
X3m_ctrl_A	22.6844	21.0098	22.2603	20.0333	25.0984	24.1921	20.3149	22.9475	22.1753	24.7421	22.0082	22.4582	23.2857	20.491	22.186	22.8766	23.8421	23.2255	23.1703	22.7177	24.8542	21.3841	22.5182	26.2511	22.5693	22.0504	23.2422	24.0144	24.6379	22.4079	24.1792	22.8876	23.2088	24.0813	25.8935	21.6857	23.533	23.7359	22.2254	20.6021	23.9739	23.4783	24.7188	23.265	25.3051	22.7761	22.3818	23.2377	25.3902
X3m_ctrl_B	23.6025	20.5709	23.109	20.2388	25.9443	25.9164	19.8872	22.4973	22.6495	25.4837	21.8493	23.6336	23.1816	20.869	22.6202	21.4129	24.403	22.9023	24.2193	22.4231	24.4115	22.1	22.9654	26.2424	23.102	22.7484	23.3803	23.6014	24.2534	22.9852	25.2166	22.9571	23.4202	23.9297	26.1002	21.5888	23.1837	24.2264	22.8636	21.2628	23.8946	22.5282	24.4404	23.8238	24.0417	23.0638	21.9339	24.1514	24.897
X3m_ctrl_C	23.5872	20.8324	22.2997	20.4264	25.352	22.5479	19.3804	22.5232	22.6235	24.8015	21.9653	22.5232	22.715	20.9335	22.1206	18.5588	22.7918	22.7968	25.5255	23.0922	24.0787	22.3421	23.1317	26.1465	22.6293	22.2427	22.7599	23.3265	24.2576	22.8872	25.1917	22.7522	23.2524	24.3992	26.0294	21.7432	23.35	24.3292	22.8807	21.5221	23.4063	23.2281	24.955	24.0003	24.7597	23.1065	22.1831	23.9647	25.2527
X3m_MCAO_3d_A	25.1591	23.3492	22.3995	20.911	27.373	24.2971	24.8202	23.4981	22.1551	24.8646	21.6843	22.4621	23.0828	21.5351	21.9053	28.4422	25.1374	23.1991	23.6349	22.6119	24.4621	20.2793	22.2348	28.4909	23.4017	22.9213	22.698	23.0936	23.7261	22.5184	27.474	23.0747	23.2718	24.2094	25.2089	21.5543	23.3052	24.3516	22.3938	22.7709	23.2139	21.9123	23.9976	23.3623	25.0323	22.8198	22.2325	23.7849	24.981
X3m_MCAO_3d_B	23.9456	23.4807	23.2395	20.1453	26.9449	26.9549	24.5049	23.09	22.8057	25.1448	22.1619	22.7713	22.6075	21.0489	22.5568	27.4991	24.4302	22.7022	23.7159	22.8287	24.4425	21.7626	22.6227	27.1789	23.2287	22.1266	22.7106	23.8112	23.7469	22.5942	27.5833	22.9364	23.5882	24.0187	25.7535	19.717	22.771	24.226	21.8659	21.2365	23.9899	23.4079	24.4532	23.9514	25.2349	23.6006	22.1004	23.9549	25.4045
X3m_MCAO_3d_C	25.5188	20.3902	23.7175	20.5853	26.9858	26.6301	25.4624	23.0153	22.6677	25.135	22.0099	22.8537	23.1461	21.6672	22.8575	27.7228	25.4807	22.8832	23.5286	22.5549	25.0798	22.0281	23.3569	28.6153	22.3479	22.3828	22.591	23.5012	23.3878	22.9603	27.999	22.836	24.0744	23.9845	25.6251	20.4958	22.7258	24.5053	22.308	22.3223	23.2384	22.982	24.5445	23.2956	24.1568	23.4468	22.0479	23.674	25.5741
X3m_MCAO_7d_A	25.2063	19.1156	22.7754	21.1288	25.3798	23.7138	21.0062	22.0855	23.2946	24.9261	22.8366	22.6059	22.9079	21.9762	23.1852	26.3701	25.2502	23.0863	23.393	23.2608	24.4397	22.2476	22.508	28.3983	22.6524	22.6752	23.3978	23.535	23.5463	22.5159	25.9567	22.75	24.1022	23.895	26.1089	20.0227	23.4178	23.8049	22.4327	21.8998	23.6722	23.3131	24.4203	23.8529	23.6436	22.8359	22.4741	23.4453	25.0713
X3m_MCAO_7d_B	23.013	20.7591	22.8749	20.8393	25.9047	24.5462	18.1774	22.0597	22.4026	24.9467	22.2304	22.8784	22.6894	21.0548	22.8662	25.7064	23.7925	23.5523	23.3933	23.0751	24.6027	22.3574	23.8409	26.9755	22.4755	23.3859	23.1634	23.4566	23.1655	22.9516	25.9118	23.0313	24.0872	24.0696	25.8383	20.0018	22.6549	24.044	22.9184	20.9182	23.5275	22.6014	23.8658	23.7293	24.1883	22.9843	22.3007	23.9412	25.3108
X3m_MCAO_7d_C	26.266	25.5395	23.301	21.1208	27.1029	21.8955	24.5556	22.61	21.8434	25.9197	22.308	22.5696	22.5832	21.118	23.9009	27.3025	23.8316	23.2393	23.1027	22.6262	23.9409	21.5024	21.6061	30.2528	22.9613	23.2529	23.0928	23.0944	22.9675	22.5731	26.7111	22.8601	24.3471	23.4233	26.6561	21.3792	22.7746	23.8042	23.587	23.4074	23.3623	23.1081	24.4521	23.4902	23.2664	22.4082	22.0808	24.1976	24.0792
X18m_ctrl_A	23.4696	22.0464	22.849	20.2378	25.1846	21.7488	19.074	23.0595	22.3888	25.871	22.6929	22.8724	23.4486	21.6863	22.2651	21.1046	23.9219	22.8944	24.0195	22.9367	24.64	22.3605	23.1247	26.1878	22.6287	22.7616	22.6624	23.2138	24.0283	22.7142	24.1202	22.9433	22.8731	24.5419	25.8931	22.9064	22.894	24.0265	22.4807	22.1501	23.7471	23.4835	24.8022	23.8431	24.2069	23.0937	21.8611	23.8233	24.4769
X18m_ctrl_B	23.684	23.276	22.5049	19.685	27.3052	23.0205	22.73	22.5364	22.0874	25.4223	21.7418	22.7484	23.9011	21.0911	22.5997	20.9382	24.8973	22.7424	24.4055	23.1132	24.4768	21.4672	22.4179	25.7822	23.1836	23.1849	22.8564	23.1891	24.1974	23.5295	25.0561	23.086	23.2558	23.9902	25.8858	26.5693	23.1894	23.9252	23.5699	21.1787	23.5169	23.5476	24.2124	22.9926	25.5261	23.5399	22.1863	24.3535	24.7641
X18m_MCAO_3d_A	24.4708	23.0213	22.7183	20.6855	27.386	24.0571	24.0309	23.3022	22.4904	24.1293	23.4521	22.6667	23.4333	20.6874	22.4573	27.0045	25.9534	22.7663	23.3939	22.4851	24.1502	21.4281	23.6189	27.8101	22.4729	22.2108	23.1504	24.0736	23.3196	22.539	26.5868	22.7358	24.2099	23.6237	25.7704	22.7565	22.8058	23.6311	23.1837	22.2824	24.5176	24.7149	25.0673	23.4122	25.2954	22.3963	22.011	24.7857	24.1878
X18m_MCAO_3d_B	25.1923	25.6812	22.907	20.6295	27.7174	20.9781	29.7843	22.2796	21.8354	25.6562	23.483	22.4623	23.9578	21.2332	22.8087	31.1802	24.3263	22.9903	24.0772	22.4465	24.3329	21.5503	22.8188	28.8727	22.5854	23.2302	22.6505	23.8293	23.4882	22.8505	30.22	22.7185	23.5515	24.4054	25.8902	25.0167	23.2782	23.5466	21.8958	22.8215	23.1562	23.8219	24.1775	23.0989	25.437	22.9023	22.0607	22.7309	24.1818
X18m_MCAO_3d_D	24.5919	25.3016	22.6989	19.9797	27.1024	22.5445	28.0318	22.3454	21.9934	25.4891	22.841	22.4751	23.8404	21.0912	22.2852	29.6378	23.6829	22.8537	23.8713	22.4407	24.1402	21.9106	22.3899	29.4117	23.0564	22.4199	22.6162	23.1068	23.7721	22.9418	28.7748	22.6989	23.4917	23.778	26.1328	23.6234	23.5688	23.7054	23.243	23.9845	23.3462	23.2498	24.1143	23.3492	25.3697	23.5942	21.9233	23.218	24.3438
X18m_MCAO_7d_A	24.1903	27.0565	24.0635	21.1805	26.1075	24.0662	22.758	23.4849	21.9043	24.868	22.1771	22.3945	22.8501	20.8245	21.9326	26.1551	23.9614	22.8113	24.2528	22.6561	24.4605	21.3371	23.4415	27.5996	22.8707	22.343	22.3436	23.7932	23.7606	22.7106	26.0662	22.9625	24.0869	24.5582	26.2679	23.2488	23.2349	24.2274	22.2524	22.9577	23.6087	23.6159	24.9494	22.4588	25.0308	23.528	22.3479	24.6412	24.6
X18m_MCAO_7d_B	24.0369	28.8271	24.1856	20.8069	27.8346	25.6075	23.4735	23.4037	21.7265	24.7204	23.1097	22.2464	23.0733	21.1994	23.245	25.7689	24.2038	23.0219	24.2797	23.2316	24.2036	21.4567	22.9928	27.7331	22.7136	22.6394	22.5786	23.0981	23.7417	22.6729	26.049	22.8289	23.6346	23.4252	26.3379	20.4058	22.7782	23.6194	23.7227	23.3495	22.9924	22.8646	24.4591	23.297	23.5323	23.1022	22.09	25.5455	24.506
X18m_MCAO_7d_C	23.1209	24.5509	23.6083	20.3242	26.4967	26.1927	19.2916	23.3958	21.5062	24.4388	22.0811	22.538	23.5384	21.4826	21.5176	23.2096	24.2746	22.8152	24.2158	22.8261	24.1044	21.245	22.8219	26.8275	22.7741	22.3678	22.606	23.3584	23.3935	23.1423	25.0402	22.9518	23.4317	23.9906	26.3374	23.5314	23.1165	24.3233	22.4015	22.1372	23.9225	22.3201	24.4292	24.1142	25.2415	23.4833	21.8818	25.2866	24.9653
[truncated: 3,780 more columns]
